# Supplementary material for: The risks of HCV infection among Brazilian crack cocaine users: incorporating diagnostic test uncertainty
Source: Sci Rep. 2019 Jan 24;9:443. doi: 10.1038/s41598-018-35657-0 (PMC6346030; doi:10.1038/s41598-018-35657-0)
Supplement: Supplementary file 2 — Dataset [file 41598_2018_35657_MOESM2_ESM.csv]

	HCV	Par	semana_new	turno_new	IDU	Polydrug	GenitalUlcers
3	1	89	2	2	0	0	0
5	0	79	1	2	0	0	0
6	0	80	2	2	0	0	0
7	0	116	1	1	0	0	0
8	0	103	1	1	0	0	0
9	0	33	2	1	0	0	0
10	1	37	1	1	1	0	0
11	0	49	2	1	1	0	0
13	0	24	1	1	0	0	0
14	0	19	1	1	0	0	1
15	0	62	1	1	0	0	0
16	0	107	2	1	0	0	0
17	0	60	1	1	0	0	0
18	0	5	2	2	0	0	0
19	1	70	1	1	0	0	0
20	0	38	2	1	0	0	0
21	0	61	2	1	1	0	0
22	0	61	1	1	0	0	0
23	0	26	1	2	0	0	0
24	0	100	1	1	0	0	0
25	0	92	1	1	0	0	0
26	0	89	2	1	0	0	0
27	0	125	1	2	0	0	0
28	0	81	1	1	1	0	0
29	0	59	1	1	0	0	0
30	0	42	1	1	0	0	0
31	1	72	2	1	0	0	0
32	0	55	1	2	0	0	0
33	0	13	2	2	0	0	0
34	0	8	1	2	0	0	0
35	0	89	2	1	1	0	0
36	0	101	1	2	0	0	0
37	0	37	1	2	0	0	0
38	0	108	2	1	0	0	0
39	0	50	2	2	0	0	0
40	0	26	1	1	0	0	0
41	0	83	2	2	1	0	0
42	0	27	1	1	0	0	0
43	0	16	2	1	1	0	0
44	0	30	1	1	0	0	0
45	0	97	1	2	0	0	0
46	0	29	1	2	0	0	0
47	1	62	2	1	1	0	0
48	0	121	1	2	0	0	0
49	1	81	1	2	1	0	0
50	0	91	1	1	0	0	0
51	0	15	2	1	0	0	0
52	0	21	1	1	0	0	0
53	0	59	2	1	0	0	0
54	0	82	2	1	0	0	0
55	0	96	1	1	0	0	0
56	0	27	2	2	0	0	0
57	0	56	2	2	0	0	1
58	0	96	1	2	0	0	0
59	0	35	1	2	0	0	0
60	0	36	2	1	0	0	0
61	0	69	2	2	0	0	0
62	0	77	2	2	0	0	0
63	0	90	2	2	0	0	0
64	0	41	1	1	0	0	0
65	0	67	1	1	0	0	0
66	0	80	1	2	0	0	0
67	0	41	2	1	0	0	0
68	1	84	1	2	0	0	0
69	1	42	1	1	1	0	0
70	0	82	1	1	0	0	0
71	0	53	1	1	0	0	0
73	0	128	2	2	0	0	0
74	0	11	1	1	0	0	0
75	0	14	2	1	0	0	0
76	0	68	2	1	0	0	0
77	0	84	1	2	1	0	0
78	0	28	1	1	0	0	0
79	0	86	2	2	0	0	0
80	0	22	1	2	0	0	0
81	0	58	1	1	0	0	0
82	0	68	1	2	0	0	0
83	0	9	1	2	0	0	0
84	0	127	2	1	1	0	0
85	1	74	1	2	1	0	0
86	0	71	1	1	0	0	0
87	1	45	1	1	1	0	0
88	0	74	2	1	0	0	0
89	0	24	1	1	0	0	0
90	1	128	2	1	1	0	0
91	0	86	2	2	1	0	0
92	0	123	2	1	0	0	0
93	0	103	2	1	0	0	0
94	0	16	1	2	0	0	1
95	0	48	1	1	0	0	0
96	0	91	2	1	0	0	1
97	0	128	2	1	0	0	0
98	0	94	2	1	1	0	0
99	0	8	1	1	0	0	1
100	1	115	2	2	0	0	0
101	0	120	1	2	0	0	0
102	0	31	1	2	0	0	0
103	0	114	1	2	0	0	0
104	0	102	1	1	0	0	0
105	1	12	2	1	1	0	0
106	0	54	1	1	0	0	0
107	0	3	1	1	0	0	0
108	0	53	2	1	0	0	0
109	0	122	1	1	0	0	0
110	0	71	1	1	0	0	0
111	0	72	1	2	0	0	0
112	0	116	1	1	0	0	0
113	0	64	1	1	0	0	0
114	0	51	2	1	0	0	0
115	0	39	1	1	0	0	0
116	0	39	2	2	0	0	1
117	0	120	1	1	0	0	0
118	0	115	1	2	0	0	0
119	0	121	1	1	1	0	0
120	0	99	1	2	0	0	0
122	0	25	1	2	0	0	0
123	0	30	1	1	0	0	0
124	0	38	1	1	0	0	0
125	0	53	1	1	0	0	0
126	1	13	2	1	0	0	0
127	0	31	1	1	0	0	0
128	0	8	1	1	0	0	0
129	0	93	1	1	0	0	0
130	1	97	1	1	1	0	0
131	0	100	2	1	0	0	0
132	0	20	2	1	0	0	0
133	0	116	1	1	0	0	0
134	0	117	1	2	0	0	0
135	0	99	2	2	0	0	0
136	0	84	2	1	0	0	0
137	0	91	2	2	0	0	0
138	0	101	1	1	1	0	0
139	0	111	2	1	0	0	0
140	0	37	2	1	0	0	0
141	0	93	1	1	1	0	0
142	0	55	2	2	0	0	0
143	0	95	2	1	0	0	0
144	0	125	1	2	0	0	0
145	0	57	2	2	0	0	0
146	0	76	1	1	0	0	0
147	1	60	1	1	0	0	0
148	0	76	2	1	0	0	0
149	1	99	1	1	0	0	1
150	1	68	2	2	0	0	0
151	1	125	2	1	1	0	0
152	0	63	2	1	0	0	0
153	0	57	1	1	0	0	0
154	0	43	1	1	0	0	0
155	0	62	2	2	0	0	0
156	0	72	1	2	0	0	0
157	0	64	2	1	0	0	0
158	0	30	1	1	0	0	0
159	1	83	1	2	1	0	0
160	0	102	1	1	0	0	0
161	0	100	2	2	0	0	0
162	0	99	2	1	0	0	0
163	0	13	1	2	0	0	0
164	1	79	1	2	1	0	0
165	0	121	2	2	0	0	0
166	0	53	1	1	0	0	0
167	0	123	2	1	0	0	0
168	0	82	1	1	0	0	0
169	0	127	2	2	0	0	0
170	0	49	1	1	0	0	0
171	0	22	2	2	0	0	0
172	1	119	2	1	0	0	0
173	0	92	2	1	0	0	0
174	0	78	2	1	0	0	0
175	0	38	1	1	1	0	0
176	1	17	1	1	1	0	0
177	0	8	1	2	0	0	0
178	0	111	1	1	0	0	0
179	0	118	2	2	0	0	0
180	0	31	1	2	0	0	0
181	0	89	2	1	0	0	0
182	1	38	2	1	1	0	0
183	0	12	2	1	0	0	0
184	0	21	2	1	0	0	0
185	1	109	1	1	0	0	0
186	0	96	2	2	0	0	0
187	0	95	1	2	1	0	0
188	0	23	1	1	0	0	0
189	0	80	1	2	0	0	0
190	0	18	1	1	0	0	0
191	0	125	1	2	0	0	0
192	1	100	1	1	0	0	0
193	1	91	2	1	1	0	0
194	0	118	1	1	0	0	0
195	0	17	1	1	0	0	0
196	0	90	1	1	0	0	0
197	0	113	2	2	0	0	0
198	0	19	2	1	0	0	0
199	0	69	1	1	0	0	0
200	0	88	1	1	1	0	0
201	0	84	1	1	0	0	0
202	0	119	2	1	0	0	0
203	0	13	2	1	0	0	0
204	0	90	2	1	0	0	0
205	0	109	2	1	0	1	0
206	1	15	2	2	1	1	0
207	0	38	2	1	0	1	0
209	1	54	1	1	0	1	0
210	0	74	1	2	0	1	0
211	1	127	2	2	0	1	0
212	0	70	2	1	0	1	0
213	0	65	2	1	0	1	0
214	0	105	1	2	0	1	0
215	0	43	1	1	0	1	0
216	1	105	1	1	1	1	0
217	0	86	1	2	0	1	0
218	1	27	1	2	1	1	0
219	0	90	2	1	0	1	0
220	0	35	1	2	0	1	0
221	0	92	1	1	0	1	0
222	0	111	1	2	0	1	0
223	0	66	1	1	0	1	0
224	0	82	1	2	0	1	0
225	0	25	2	1	1	1	0
226	0	93	2	1	0	1	0
227	0	6	1	2	0	1	0
228	0	55	1	1	0	1	0
229	0	80	1	2	1	1	0
230	1	98	1	2	1	1	0
231	1	31	2	2	0	1	1
232	0	19	1	1	0	1	0
233	0	45	2	1	0	1	0
234	1	95	2	1	1	1	0
235	0	116	1	2	0	1	1
236	0	88	1	1	0	1	0
237	0	83	2	1	0	1	0
238	1	87	2	1	0	1	0
239	1	58	1	1	1	1	0
240	0	85	2	2	0	1	0
241	1	67	2	2	0	1	0
242	0	48	1	1	0	1	0
243	0	22	2	1	0	1	0
244	0	49	2	2	0	1	0
245	1	118	2	1	0	1	0
246	0	4	1	2	0	1	0
247	0	98	1	1	0	1	0
248	0	85	2	1	0	1	0
249	0	100	1	2	0	1	0
250	0	84	1	2	0	1	0
251	0	40	1	1	0	1	0
252	1	86	2	2	1	1	0
253	0	63	1	1	0	1	0
254	0	46	2	2	0	1	0
255	0	23	1	2	0	1	0
256	0	81	1	1	0	1	0
257	0	88	1	1	0	1	0
258	0	25	2	1	0	1	0
259	0	44	2	1	0	1	0
260	0	35	1	1	0	1	0
261	0	126	1	1	0	1	0
262	0	55	2	1	0	1	0
263	0	43	1	2	0	1	0
264	1	94	2	1	1	1	0
265	0	15	1	1	0	1	0
266	1	96	1	1	0	1	0
267	1	102	1	1	0	1	0
268	0	101	1	2	0	1	0
269	0	104	2	1	0	1	0
270	0	127	1	2	0	1	1
271	0	58	2	1	0	1	0
272	1	51	2	1	0	1	0
273	0	126	1	1	0	1	0
274	0	78	1	2	1	1	0
275	0	60	1	1	0	1	0
276	0	71	1	1	0	1	0
277	0	94	1	2	0	1	0
278	0	40	1	2	0	1	0
279	0	106	2	2	1	1	0
280	0	117	2	2	0	1	0
281	0	18	1	2	0	1	0
282	0	129	1	2	0	1	0
283	0	110	2	2	1	1	0
284	0	59	2	1	0	1	0
285	0	69	1	1	0	1	0
286	1	44	1	1	1	1	0
287	0	91	1	2	0	1	0
288	0	27	2	2	0	1	0
289	1	39	2	1	1	1	0
290	0	93	1	1	1	1	0
291	0	83	2	1	0	1	0
292	0	66	2	1	1	1	0
293	0	43	2	1	0	1	0
294	0	66	1	1	1	1	0
295	0	2	1	2	0	1	0
296	1	59	1	1	1	1	0
297	1	93	2	2	0	1	0
298	0	63	2	1	0	1	0
299	1	35	1	1	0	1	0
300	0	2	1	2	0	1	0
301	1	77	1	2	1	1	0
302	0	94	1	1	0	1	0
303	0	17	2	1	0	1	0
304	1	111	2	1	1	1	0
305	0	36	2	1	0	1	0
306	0	78	1	1	0	1	0
307	0	69	2	1	0	1	0
308	1	55	1	2	1	1	0
309	0	114	2	1	0	1	0
310	0	18	2	1	1	1	0
311	0	10	1	1	0	1	0
312	0	115	2	2	0	1	0
313	0	98	1	2	1	1	0
314	1	5	1	1	0	1	0
315	0	87	1	2	0	1	0
316	1	108	2	2	1	1	0
317	0	60	2	2	0	1	0
318	1	18	1	1	1	1	0
319	1	24	2	1	1	1	0
320	0	11	1	1	0	1	0
321	0	37	2	1	0	1	0
322	0	126	1	2	1	1	0
323	0	19	1	2	0	1	0
324	0	112	1	2	0	1	0
325	0	51	1	2	0	1	0
326	0	87	1	1	0	1	0
327	1	126	2	1	0	1	0
328	1	92	1	2	0	1	0
329	0	16	1	2	0	1	0
330	0	52	2	1	0	1	0
331	0	62	2	2	0	1	0
332	1	73	2	1	1	1	0
333	0	97	1	2	0	1	0
334	0	70	2	2	0	1	0
335	0	48	1	1	0	1	0
336	0	20	2	1	0	1	0
337	0	16	1	1	0	1	0
338	0	79	2	1	0	1	0
339	0	17	2	1	0	1	0
340	0	77	2	2	0	1	0
342	0	112	1	2	0	1	0
343	0	28	1	2	0	1	0
344	0	96	2	1	0	1	0
345	0	102	2	2	0	1	0
346	0	119	2	1	0	1	0
347	0	88	1	1	1	1	0
348	0	52	2	1	0	1	0
349	0	25	2	2	0	1	0
350	1	63	1	1	0	1	0
351	0	10	2	1	0	1	0
352	0	129	1	2	0	1	0
353	1	103	2	1	0	1	0
354	0	15	1	2	1	1	0
355	0	57	2	1	0	1	0
356	0	70	1	2	0	1	0
357	1	32	2	1	0	1	0
358	0	1	2	1	0	1	0
359	1	11	1	1	1	1	0
360	0	1	1	2	0	1	0
361	0	45	2	1	0	1	0
362	0	7	2	1	0	1	0
363	0	103	2	1	0	1	0
364	0	65	1	1	0	1	0
365	0	117	2	2	0	1	0
366	0	126	1	1	0	1	0
367	1	41	1	2	0	1	0
368	1	129	1	1	1	1	0
369	0	49	1	1	0	1	0
370	0	47	2	2	0	1	0
371	0	87	1	2	0	1	0
372	0	75	2	1	0	1	0
373	1	117	1	2	0	1	0
374	1	26	1	1	0	1	0
375	0	86	2	1	0	1	0
376	0	85	2	1	0	1	0
377	1	50	1	1	1	1	0
378	0	31	2	1	0	1	0
379	1	61	2	2	0	1	0
380	0	109	1	1	0	1	0
381	1	30	1	1	1	1	0
382	0	65	2	2	0	1	0
383	1	101	2	1	1	1	0
384	0	118	2	1	0	1	0
385	0	54	1	2	0	1	0
386	0	73	2	1	0	1	0
387	1	113	1	2	1	1	0
389	0	12	2	2	0	1	0
390	0	112	1	1	0	1	0
391	0	62	1	1	0	1	0
392	0	46	2	1	1	1	1
393	0	65	1	1	0	1	0
394	0	85	2	2	1	1	0
395	0	117	2	1	0	1	0
396	0	77	1	2	0	1	0
397	1	7	1	2	0	1	0
398	1	104	2	1	0	1	0
399	0	15	1	2	0	1	0
400	1	28	1	1	1	1	0
401	0	10	1	1	0	1	0
402	0	113	2	2	0	1	0
403	0	60	1	1	0	1	0
404	0	72	1	2	0	1	0
405	0	94	2	1	0	1	0
406	0	1	1	1	0	1	0
407	1	66	2	1	1	1	0
408	0	95	1	1	0	1	0
409	1	71	2	1	0	1	0
410	0	123	2	2	0	1	0
411	1	85	1	2	1	1	0
412	0	122	1	2	0	1	0
413	0	66	1	2	0	1	0
414	0	13	2	1	0	1	0
415	0	56	2	1	0	1	0
416	0	36	1	2	1	1	0
417	0	89	1	1	0	1	0
418	0	121	2	1	0	1	0
419	0	3	2	1	0	1	0
420	1	43	1	1	0	1	0
421	0	74	1	1	1	1	0
422	0	18	1	2	0	1	0
423	0	68	1	1	0	1	0
424	0	32	1	1	0	1	0
425	0	114	1	1	0	1	0
426	0	59	2	2	0	1	0
427	0	17	2	1	0	1	0
428	0	64	2	1	0	1	0
429	0	32	2	1	1	1	0
430	0	29	2	1	0	1	0
431	0	127	2	1	0	1	0
432	1	2	1	2	0	1	0
433	0	42	1	1	0	1	0
434	0	35	2	1	0	1	0
435	0	52	1	2	0	1	0
436	0	33	1	1	0	1	0
437	0	51	2	2	0	1	0
438	0	21	1	2	0	1	0
439	0	4	1	2	0	1	0
440	0	41	1	2	0	1	0
441	0	2	2	2	0	1	1
442	0	5	2	1	0	1	0
443	0	109	2	2	0	1	0
444	0	73	1	2	0	1	0
445	0	110	2	2	0	1	0
447	0	113	1	2	0	1	0
448	0	104	2	2	0	1	0
449	0	92	2	1	0	1	0
450	0	57	2	1	0	1	0
451	0	24	1	2	0	1	0
452	0	11	2	1	0	1	0
453	0	6	1	2	0	1	0
454	0	74	1	2	0	1	0
455	0	123	2	1	0	1	0
456	1	112	2	1	1	1	0
457	0	46	2	2	0	1	0
458	0	56	2	2	0	1	0
459	0	108	1	1	1	1	0
460	1	20	1	2	0	1	0
461	0	11	2	1	0	1	0
462	0	107	1	1	0	1	0
463	0	105	1	1	0	1	0
464	0	50	2	1	0	1	0
465	0	109	1	2	0	1	0
466	0	54	1	2	0	1	0
467	1	48	1	1	1	1	0
468	0	20	2	2	0	1	0
469	0	73	2	2	0	1	0
470	0	102	2	1	0	1	0
471	0	52	2	1	0	1	0
472	0	26	2	1	0	1	0
473	0	44	2	2	0	1	0
474	0	83	1	2	0	1	0
475	1	8	2	1	1	1	0
476	0	98	1	1	0	1	0
477	0	120	1	1	0	1	0
478	0	63	1	2	0	1	0
479	0	58	2	2	0	1	0
480	0	12	1	2	0	1	0
482	0	47	1	1	0	1	0
483	0	26	1	2	0	1	0
484	0	34	1	1	0	1	0
485	0	107	2	2	0	1	0
486	1	107	2	2	0	1	0
487	0	29	1	1	1	1	0
488	0	33	1	2	1	1	0
489	0	39	1	2	1	1	0
490	1	82	1	1	1	1	0
491	1	90	2	1	0	1	0
492	0	4	1	2	0	1	0
493	0	122	1	1	0	1	0
494	0	50	1	2	0	1	0
495	0	115	1	2	0	1	0
496	0	124	1	1	0	1	0
497	0	54	1	1	1	1	0
498	0	40	2	1	0	1	0
499	0	61	2	1	0	1	0
500	1	29	1	1	1	1	0
501	0	1	1	1	0	1	0
502	0	32	1	1	1	1	0
503	1	57	2	1	1	1	0
504	1	46	1	1	0	1	0
505	0	106	2	1	0	1	0
506	0	64	2	1	0	1	0
508	1	78	1	1	1	1	0
509	1	53	1	1	0	1	0
510	0	48	2	1	0	1	0
511	0	33	1	1	1	1	0
512	0	124	1	2	0	1	0
513	1	124	1	1	0	1	0
514	0	37	1	1	0	1	0
515	0	34	1	2	1	1	0
516	1	25	2	2	1	1	1
517	0	119	2	1	0	1	0
518	1	22	2	1	1	1	0
519	0	104	1	2	0	1	0
520	0	81	2	1	0	1	0
521	1	14	2	2	0	1	0
522	0	24	1	1	0	1	0
523	0	27	2	1	0	1	0
524	0	40	2	1	0	1	0
525	0	71	2	2	0	1	0
526	0	128	2	2	0	1	0
527	0	39	1	2	1	1	0
528	0	28	2	1	0	1	0
529	0	76	1	2	1	1	0
530	0	56	1	1	0	1	0
531	0	129	1	1	0	1	0
532	0	23	1	2	0	1	0
533	0	72	1	1	0	1	0
534	0	124	1	1	0	1	0
535	1	114	2	2	0	1	0
536	1	47	1	1	1	1	0
537	0	67	2	2	1	1	0
538	0	47	2	1	0	1	0
539	1	69	1	2	0	1	0
540	0	46	2	2	0	1	0
541	0	79	1	1	0	1	0
542	1	52	2	2	0	1	0
543	0	23	2	1	1	1	0
544	0	122	1	2	1	1	0
545	1	76	1	2	0	1	1
546	0	97	1	2	1	1	0
547	0	97	2	1	0	1	0
548	0	45	2	1	0	1	0
549	0	78	1	2	1	1	0
550	0	44	2	2	1	1	0
551	0	29	1	2	0	1	0
552	0	36	1	2	1	1	0
553	0	87	2	1	0	1	0
554	0	111	1	1	0	1	0
555	1	9	2	1	0	1	0
556	0	9	2	1	0	1	0
557	1	19	1	1	1	1	0
558	0	75	1	2	1	1	0
559	0	76	1	2	0	1	0
560	0	14	1	2	0	1	0
561	0	114	2	1	0	1	0
562	1	123	1	2	1	1	0
563	0	3	2	1	0	1	0
564	1	120	2	1	0	1	0
565	1	49	1	1	1	1	0
566	1	116	2	1	0	1	0
567	0	14	1	1	0	1	0
568	0	32	2	1	0	1	0
569	0	107	1	1	0	1	0
570	1	40	1	1	0	1	0
571	0	120	1	1	0	1	0
572	1	33	1	1	1	1	0
573	0	34	1	2	1	1	0
574	0	118	1	2	0	1	0
575	0	106	1	1	0	1	0
576	0	7	1	2	0	1	0
578	0	47	1	1	0	1	0
579	1	36	1	1	1	1	0
580	0	128	2	2	0	1	0
581	0	75	2	2	1	1	0
582	0	105	1	2	0	1	0
583	0	108	1	1	0	1	0
584	0	6	1	2	0	1	0
585	0	67	1	2	0	1	0
586	0	115	2	1	0	1	0
587	0	6	1	1	0	1	0
588	0	108	1	2	0	1	0
589	0	10	1	1	0	1	0
590	0	58	2	2	0	1	0
591	0	45	1	1	0	1	0
592	1	122	1	1	1	1	0
593	0	30	1	2	0	1	0
594	1	75	1	2	1	1	0
595	1	21	1	1	1	1	0
596	0	129	1	1	0	1	0
597	0	14	1	2	0	1	0
598	0	105	2	1	0	1	0
599	0	101	2	1	1	1	0
600	0	2	2	1	0	1	0
601	0	41	1	2	0	1	0
602	0	112	1	2	1	1	0
603	0	28	2	1	1	1	0
604	0	125	2	2	0	1	0
605	0	106	1	1	0	1	1
606	0	51	1	2	0	1	0
607	1	110	2	2	0	1	1
608	0	98	2	1	0	1	0
609	0	12	1	1	0	1	0
610	0	7	2	2	0	1	0
611	0	42	1	1	1	1	0
612	0	79	2	1	1	1	0
613	0	110	2	1	0	1	0
614	0	124	1	2	1	1	0
615	1	1	2	1	1	1	0
616	0	22	1	2	1	1	0
617	0	113	1	1	0	1	0
618	0	3	1	2	1	1	0
619	1	23	2	1	1	1	0
620	0	61	1	1	1	1	0
621	0	73	2	2	0	1	0
622	0	5	2	2	0	1	0
623	0	7	2	1	0	1	0
624	0	5	1	2	1	1	0
625	0	20	1	2	1	1	0
626	0	9	1	2	0	1	0
627	0	44	1	1	0	1	0
628	0	50	1	1	0	1	0
629	1	4	1	1	1	1	0
630	1	6	2	1	1	1	0
631	1	10	1	1	0	1	1
632	0	9	2	1	0	1	0
633	0	21	1	2	0	1	0
634	0	70	1	1	1	1	0
635	1	80	1	2	1	1	0
636	1	16	1	1	0	1	0
637	0	104	1	1	0	1	0
638	1	3	1	1	0	1	0
639	1	56	2	1	0	1	0
640	0	68	2	1	0	1	0
641	0	4	2	2	1	1	0
642	1	64	2	1	1	1	0
643	0	42	1	2	0	1	0
644	1	65	1	1	1	1	0
645	1	88	2	1	0	1	0
